# Supplementary material for: Development of Parallel Reaction Monitoring Mass Spectrometry Assay for the Detection of Human Norovirus Major Capsid Protein
Source: Viruses. 2022 Jun 28;14(7):1416. doi: 10.3390/v14071416 (PMC9319599; doi:10.3390/v14071416)
Supplement: Supplementary file 1 [file viruses-14-01416-s001.zip]

Archive with 2 entries (2 files):
- Supplementary Figure.pptx
- Supplementary Table.xlsx
